# Supplementary material for: Immunosuppressive Cytochalasins from the Mangrove Endophytic Fungus Phomopsis asparagi DHS-48
Source: Mar Drugs. 2022 Aug 18;20(8):526. doi: 10.3390/md20080526 (PMC9409992; doi:10.3390/md20080526)
Supplement: Supplementary file 1 [file marinedrugs-20-00526-s001.zip]

Archive with 1 entries (1 files):
- marinedrugs-1833593-SI.pdf
